# Supplementary material for: Effects of Wnt10a and Wnt10b Double Mutations on Tooth Development
Source: Genes (Basel). 2023 Jan 28;14(2):340. doi: 10.3390/genes14020340 (PMC9957325; doi:10.3390/genes14020340)
Supplement: Supplementary file 1 [file genes-14-00340-s001.zip]

Archive with 2 entries (2 files):
- Figure S1A.20230127.tif
- Figure S1B20230127.tif
